# Supplementary material for: Influence of Preheating Temperature on the Microstructure and Mechanical Properties of 6061/TA1 Composite Plates Fabricated by AFSD
Source: Materials (Basel). 2023 Sep 1;16(17):6018. doi: 10.3390/ma16176018 (PMC10488640; doi:10.3390/ma16176018)
Supplement: Supplementary file 1 [file materials-16-06018-s001.zip]

Archive with 1 entries (1 files):
- materials-2548236-supplementary.pdf
